# Supplementary material for: Perception is associated with the brain’s metabolic response to sensory stimulation
Source: eLife. 2022 Feb 28;11:e71016. doi: 10.7554/eLife.71016 (PMC9038191; doi:10.7554/eLife.71016)
Supplement: Figure 1—source data 2. [file elife-71016-fig1-data2.zip]

Archive with 30 entries (28 files):
- Figure 1 - Source Data 3/fig_1.m
- Figure 1 - Source Data 3/fig_1_data/
- Figure 1 - Source Data 3/fig_1_data/data_BOLD_in_atlas.mat
- Figure 1 - Source Data 3/fig_1_data/data_BOLD_in_voxel.mat
- Figure 1 - Source Data 3/fig_1_data/data_BOLD_var.mat
- Figure 1 - Source Data 3/fig_1_data/data_gaze.mat
- Figure 1 - Source Data 3/fig_1_data/data_performance.mat
- Figure 1 - Source Data 3/fig_1_data/data_performance_trials.mat
- Figure 1 - Source Data 3/fig_1_data/data_pupil.mat
- Figure 1 - Source Data 3/fig_1_data/extracted_BOLD_invoxel.mat
- Figure 1 - Source Data 3/fig_1_data/eyetracker.mat
- Figure 1 - Source Data 3/fig_1_data/gaze_mean_sd_1hfmrs_run1.mat
- Figure 1 - Source Data 3/fig_1_data/gaze_mean_sd_1hfmrs_run2.mat
- Figure 1 - Source Data 3/fig_1_data/gaze_mean_sd_fmri_run1.mat
- Figure 1 - Source Data 3/fig_1_data/gaze_mean_sd_fmri_run2.mat
- Figure 1 - Source Data 3/fig_1_data/mni_ba17_d12D_91_39_70.png
- Figure 1 - Source Data 3/fig_1_data/mni_ba1819_d12D_91_39_70.png
- Figure 1 - Source Data 3/fig_1_data/mni_voxel.png
- Figure 1 - Source Data 3/fig_1_data/nifti/
- Figure 1 - Source Data 3/fig_1_data/nifti/EPI_sensitivity.nii.gz
- Figure 1 - Source Data 3/fig_1_data/nifti/mask.nii.gz
- Figure 1 - Source Data 3/fig_1_data/nifti/PF_gt_UF_spmT_DoF17.nii.gz
- Figure 1 - Source Data 3/fig_1_data/nifti/PF_spmT_DoF18.nii.gz
- Figure 1 - Source Data 3/fig_1_data/nifti/UF_spmT_DoF18.nii.gz
- Figure 1 - Source Data 3/fig_1_data/nifti/VOI_Position.nii.gz
- Figure 1 - Source Data 3/fig_1_data/pupil_mean_sd_1hfmrs_run1.mat
- Figure 1 - Source Data 3/fig_1_data/pupil_mean_sd_1hfmrs_run2.mat
- Figure 1 - Source Data 3/fig_1_data/pupil_mean_sd_fmri_run1.mat
- Figure 1 - Source Data 3/fig_1_data/pupil_mean_sd_fmri_run2.mat
- Figure 1 - Source Data 3/fig_1_readme.txt
