# Supplementary material for: Perception is associated with the brain’s metabolic response to sensory stimulation
Source: eLife. 2022 Feb 28;11:e71016. doi: 10.7554/eLife.71016 (PMC9038191; doi:10.7554/eLife.71016)
Supplement: Figure 1—source data 2. [file elife-71016-fig1-data2.zip › Figure 1 - Source Data 3/fig_1_readme.txt]

The .mat datasets for the Figure 1 (and all related supplements) are located in the "fig_1_data" folder.

The matlab scripts performs the fMRI processing associated to figure/supplements and produce figure panels (except fMRI maps, see below) using the .mat datasets.

Figure panels containing fMRI maps were generated in AFNI using nifti data included in the "fig_1_data/nifti" folder.

Panels were assembled in final figures using standard image editing software.

Matlab version R2019b or higher required.
