# Supplementary material for: Perception is associated with the brain’s metabolic response to sensory stimulation
Source: eLife. 2022 Feb 28;11:e71016. doi: 10.7554/eLife.71016 (PMC9038191; doi:10.7554/eLife.71016)
Supplement: Figure 3—source data 3. [file elife-71016-fig3-data3.zip]

Archive with 8 entries (7 files):
- Figure 2 - Source Data 3/fig_2.m
- Figure 2 - Source Data 3/fig_2_data/
- Figure 2 - Source Data 3/fig_2_data/spec_bold_effect_tcr.mat
- Figure 2 - Source Data 3/fig_2_data/spec_bold_effect_tnaa.mat
- Figure 2 - Source Data 3/fig_2_data/spec_data.mat
- Figure 2 - Source Data 3/fig_2_data/spec_diff_data.mat
- Figure 2 - Source Data 3/fig_2_data/spec_final.csv
- Figure 2 - Source Data 3/fig_2_readme.txt
