# Supplementary material for: Perception is associated with the brain’s metabolic response to sensory stimulation
Source: eLife. 2022 Feb 28;11:e71016. doi: 10.7554/eLife.71016 (PMC9038191; doi:10.7554/eLife.71016)
Supplement: Figure 3—source data 3. [file elife-71016-fig3-data3.zip › Figure 2 - Source Data 3/fig_2_data/spec_final.csv]

-0.096070313	0.075611111	0.459002604	0.362697049	-0.30362963	-0.458392361
-0.17851114	0.416379919	0.22283941	0.547173611	0.257583189	-0.392381076
-4.22E-03	0.219713686	0.095625	0.327471354	-0.66515625	0.456220775
-0.083798466	0.434411169	-0.330190972	0.275540799	-0.240138889	-0.402140625
-0.043995515	0.640271846	0.10408695	0.54201765	0.019315104	0.065862703
-9.37E-03	0.28305787	-0.225821904	0.154016782	-0.108228009	-0.026016348
0.044211806	0.119572049	-0.047679398	0.198420284	0.100560185	-0.062385417
0.061878472	0.305607639	0.209166667	0.331074942	-0.162975694	-0.08869647
-0.275037037	0.635356481	0.012892361	0.273990741	-0.211649595	0.325768519
-0.088257089	0.4288614	0.113733362	0.414261863	0.077338686	0.116796296
0.090804688	0.186096354	-0.046941406	0.230479167	-0.016160156	-0.022580729
nan	nan	0.029064815	0.161053241	-0.094460648	-0.079611545
-0.14249783	0.196308449	0.093537037	4.39E-03	-0.04238397	-0.271022859
-0.106296586	0.11667419	-0.019831453	0.252268519	-0.06266739	-0.350810909
nan	nan	-0.015593171	-0.083947338	0.053200231	0.26552908
nan	nan	-0.015826823	0.329828559	-0.199661458	0.377647569
0.28222309	0.146506944	-0.151263455	0.159552083	-0.118777344	-0.280972222
-0.141903212	0.1665625	0.016041233	0.326956019	0.333164063	-0.303513889
0.095666667	0.299744792	-0.027902778	0.486427951	-0.027902778	0.042069444
