# Supplementary material for: Perception is associated with the brain’s metabolic response to sensory stimulation
Source: eLife. 2022 Feb 28;11:e71016. doi: 10.7554/eLife.71016 (PMC9038191; doi:10.7554/eLife.71016)
Supplement: Figure 3—source data 3. [file elife-71016-fig3-data3.zip › Figure 2 - Source Data 3/fig_2_readme.txt]

The .mat datasets for the Figure 2 (and all related supplements) are located in the "fig_2_data" folder.

The matlab scripts performs the fMRS processing associated to figure/supplements and produce figure panels using the .mat datasets.

Panels were assembled in final figures using standard image editing software.

Matlab version R2019b or higher required.
